# Supplementary material for: Quantitative Analysis of Protein Fouling in Virus Removal Filtration Membranes Through Electron Tomography
Source: Membranes (Basel). 2025 Dec 2;15(12):369. doi: 10.3390/membranes15120369 (PMC12734478; doi:10.3390/membranes15120369)
Supplement: Supplementary file 1 [file membranes-15-00369-s001.zip]

Archive with 1 entries (1 files):
- membranes-3981703-supplementary.pdf
